# Supplementary material for: Phylogenetic Analyses of Shigella and Enteroinvasive Escherichia coli for the Identification of Molecular Epidemiological Markers: Whole-Genome Comparative Analysis Does Not Support Distinct Genera Designation
Source: Front Microbiol. 2016 Jan 19;6:1573. doi: 10.3389/fmicb.2015.01573 (PMC4718091; doi:10.3389/fmicb.2015.01573)
Supplement: TABLE S2 — Full list of diagnostic SNPs for Shigella and EIEC phylogenetic clusters. Includes phylogenetic cluster name, 21 bp sequence of region containing diagnostic SNP with ambiguous SNP state represented by “.”, diagnostic SNP state of cluster, position in the NCBI annotated reference genome (SD serotype 1, CP000034), gene name (“NA” if intergenic), functional gene product (“NA” if intergenic), COG identifier and reference genome (CP000034) locus tag. [file Table_2.XLSX]

## Sheet: Full Table
supplemental Table S2
Phylogenetic cluster	Sequence of region containing diagnostic SNP	SNP State	Position in reference	Gene	Product	COG	Reference genome locus tag*
EIEC_EHEC_EAEC	CCAGTTGCTC.AGCAATAACA	A	38323	yadD	hypothetical protein	COG5464S	SDY_0042
EIEC_EHEC_EAEC	CGGCGCGCTG.TGGAAGAGCA	T	144993	aceE	pyruvate dehydrogenase subunit E1	COG2609C	SDY_0144
EIEC_EHEC_EAEC	ACATAATGAC.CCAATAAATA	A	175964	yadQ	chloride channel protein	COG0038P	SDY_0171
EIEC_EHEC_EAEC	CGAACGTTTC.CAGGTGATGC	A	1163350	prsA	ribose-phosphate pyrophosphokinase	COG0462FE	SDY_1256
EIEC_EHEC_EAEC	ATCTGCTGGT.GCGCTGATTG	A	2270250	nuoN	NADH dehydrogenase subunit N	COG1007C	SDY_2472
EIEC_EHEC_EAEC	AGGAATCGGG.CGCGTGCGTC	G	2597209	recO	DNA repair protein RecO	COG1381L	SDY_2806
EIEC_small	ATTCCGTTTA.ACATGTGTGG	T	272562	NA	NA	NA	NoGeneID
EIEC_small	GACTCTTTAT.AAGTCTGAAA	A	3668015	NA	NA	NA	NoGeneID
EIEC_small	ATCCTGTTAC.GCAATGACCG	G	3251546	NA	NA	NA	NoGeneID
EIEC_small	ATTCTCCTTC.CTGTTAACGC	A	897684	NA	NA	NA	NoGeneID
EIEC_small	CTATGGATTA.GAATTTCTGC	T	24557	yacL	hypothetical protein	COG3112S	SDY_0026
EIEC_small	AATCCCTGTT.GACGGTACGT	T	49392	carA	carbamoyl phosphate synthase small subunit	COG0505EF	SDY_0054
EIEC_small	AACTGACCGG.GGCATCTATT	A	102107	leuB	3-isopropylmalate dehydrogenase	COG0473CE	SDY_0100
EIEC_small	AGAAAGAAGC.AAAGAGAAAG	A	149404	lpdA	dihydrolipoamide dehydrogenase	COG1249C	SDY_0146
EIEC_small	CCAACAACCG.ATGGAGTTGA	C	237019	rnhA	ribonuclease H	COG0328L	SDY_0233
EIEC_small	CAATCACCAC.ATCAGCATGA	A	316210	secD	preprotein translocase subunit SecD	COG0342U	SDY_0326
EIEC_small	CCTGCGGCAC.TTGCCGCTGA	G	662167	galK	galactokinase	COG0153G	SDY_0704
EIEC_small	CTGGCAAATT.TCGGGCCAAA	A	665463	modF	molybdenum transport ATP-binding protein ModF	COG1119P	SDY_0707
EIEC_small	AAGTCCATAA.CCGCTGTCTA	T	724946	ybiS	hypothetical protein	COG1376S	SDY_0777
EIEC_small	GTTTTGCCCG.CGCTGGAAAA	T	746907	ybiB	glycosyl transferase	COG0547E	SDY_0799
EIEC_small	CCTATAAAGG.GAGCGTAAAA	T	1825956	icdA	isocitrate dehydrogenase	COG0538C	SDY_2016
EIEC_small	AAGAGTTCGT.ACCTCGCTGG	T	1829970	purB	adenylosuccinate lyase	COG0015F	SDY_2021
EIEC_small	GTTCGCGGTC.AACTTCAGCA	A	2140455	rpsA	30S ribosomal protein S1	COG0539J	SDY_2347
EIEC_small	CTTACGATGC.GTACTGGTGC	T	2278788	nuoG	NADH dehydrogenase subunit G	COG1034C	SDY_2479
EIEC_small	AGGTGATCCT.AAATCTACCG	T	2305926	hisQ	histidine transport system permease	COG4215E	SDY_2507
EIEC_small	CAAGGAGAGC.TTAAAATGGG	T	2417119	ucpA	short chain dehydrogenase	COG1028IQR	SDY_2622
EIEC_small	CCTGAACACG.GCGCCACGCA	T	3107456	nusA	transcription elongation factor NusA	COG0195K	SDY_3348
EIEC_small	CAAAGCCCAT.AACTGTTTGG	C	3151247	gltD	glutamate synthase subunit beta	COG0493ER	SDY_3394
EIEC_small	GATGCATCAA.GTACCGCCAC	A	3389516	malQ	4-alpha-glucanotransferase	COG1640G	SDY_3660
EIEC_small	GCAGTCGATT.GCGCCGAAAC	G	3389474	malQ	4-alpha-glucanotransferase	COG1640G	SDY_3660
EIEC_small	GCGCATCGGT.TGCCGGAAAC	T	3629888	fadB	multifunctional fatty acid oxidation complex subunit alpha	COG1250I	SDY_3899
EIEC_small	CGACGCCGGA.CTGCGCATCG	G	3629875	fadB	multifunctional fatty acid oxidation complex subunit alpha	COG1250I	SDY_3899
EIEC_small	CAAAACCGAG.AACAATTGCG	A	3654983	pldA	phospholipase A	COG2829M	SDY_3922
EIEC_small	TCTTTAATAT.ATGCCGATAA	G	3739801	asnC	DNA-binding transcriptional regulator AsnC	COG1522K	SDY_4005
EIEC_small	GCAAGATGAA.AGTATCGCCA	A	4014559	yjgP	hypothetical protein	COG0795R	SDY_4285
EIEC_small	AAAATACGCG.ATCCCATCCC	C	4127117	vacB	exoribonuclease R	COG0557K	SDY_4410
EIEC_small	AAAGAATGGT.AGCAGAGAGA	G	4344681	yjjI	hypothetical protein	COG1328F	SDY_4640
ExPEC	CATATGGTTA.AGATATGAAA	T	32208	NA	NA	NA	NoGeneID
ExPEC	AGCAAATCGT.CGGGGAAACC	T	2921330	NA	NA	NA	NoGeneID
ExPEC	ATTAAATTAT.GCATTAAAAA	T	188929	NA	NA	NA	NoGeneID
ExPEC	AAACCTCTAT.ACGTCAACCC	C	232049	NA	NA	NA	NoGeneID
ExPEC	AGGAGATCGC.CATGATGCAT	A	34482	NA	NA	NA	NoGeneID
ExPEC	ATGAGCGCGT.GGGGAGTAAT	T	317825	NA	NA	NA	NoGeneID
ExPEC	TCTATGTTCA.GTTGTCTTAA	C	1165659	NA	NA	NA	NoGeneID
ExPEC	AGGTCAGCGG.TCTGGCAGAG	C	591578	NA	NA	NA	NoGeneID
ExPEC	AGGTGTAATC.GTGTTTGATA	T	3638045	NA	NA	NA	NoGeneID
ExPEC	AACAGTTACG.TAATATATTA	T	3173465	NA	NA	NA	NoGeneID
ExPEC	AATGAATATA.TGTTGAGGTA	A	2456329	NA	NA	NA	NoGeneID
ExPEC	CGGGTCATAG.GGTAACAAAG	T	3778390	NA	NA	NA	NoGeneID
ExPEC	CTATGGACCC.ATGCTCGATA	A	28314	yacK	multicopper oxidase	COG2132Q	SDY_0030
ExPEC	AGCGATTTGC.TCGCTGGACG	A	41045	ribF	bifunctional riboflavin kinase/FMN adenylyltransferase	COG0196H	SDY_0047
ExPEC	GCTGGCGTCA.AAAACGCCGA	T	42395	ileS	isoleucyl-tRNA synthetase	COG0060J	SDY_0048
ExPEC	CGCCGTTGTT.GACCACTTTA	T	49494	carA	carbamoyl phosphate synthase small subunit	COG0505EF	SDY_0054
ExPEC	GATCGTGATT.CCCAGCACCA	A	70142	apaH	diadenosine tetraphosphatase	COG0639T	SDY_0074
ExPEC	ATGTGGTGGA.TTTTGCGGCG	A	100833	leuC	isopropylmalate isomerase large subunit	COG0065E	SDY_0099
ExPEC	GCCTGCAAGA.TTCGGCGCGC	T	144980	aceE	pyruvate dehydrogenase subunit E1	COG2609C	SDY_0144
ExPEC	ACAATACGGC.GTTGCCGGTG	A	201965	lpxD	UDP-3-O-[3-hydroxymyristoyl] glucosamine N-acyltransferase	COG1044M	SDY_0195
ExPEC	GCCGCAAAAA.TGGCTGCGGC	T	204607	lpxB	lipid-A-disaccharide synthase	COG0763M	SDY_0198
ExPEC	GCTCTGCGTC.CCGGGATCGA	C	235847	gloB	hydroxyacylglutathione hydrolase	COG0491R	SDY_0231
ExPEC	AACTGGGCTT.CTTCACTGGC	A	373265	amtB	ammonium transporter	COG0004P	SDY_0388
ExPEC	AGGAACACTA.AACGAACTGG	T	590006	pgm	phosphoglucomutase	COG0033G	SDY_0628
ExPEC	CTAACAGAAG.GCCATCACGA	T	647000	ybgE	hypothetical protein	COG3790S	SDY_0683
ExPEC	GGGTAGTGCC.GATAAGTGTA	A	739116	ybiM	hypothetical protein	-	SDY_0791
ExPEC	TATCCAGCCC.ACGTGCATCA	A	817390	yojH	malate:quinone oxidoreductase	COG0579R	SDY_0866
ExPEC	AGGCATTAAA.GCATACATGC	T	832438	ccmH	subunit of heme lyase	COG4235O	SDY_0884
ExPEC	AGCAAACGTC.TCCATTTCGA	C	872262	uup	ABC transporter ATPase	COG0488R	SDY_0922
ExPEC	CCATCAAAAA.TACGGCCCGG	T	1182828	narG	nitrate reductase 1 subunit alpha	COG5013C	SDY_1279
ExPEC	CACCGTTGGG.ATTCGTCAGG	T	1645247	pheT	phenylalanyl-tRNA synthetase subunit beta	COG0072J	SDY_1808
ExPEC	AAAACCACGG.AAAATACCAC	G	2179363	aat	leucyl/phenylalanyl-tRNA--protein transferase	COG2360O	SDY_2376
ExPEC	CCTGGGATCT.TTTGGCATTA	A	2283170	nuoC	bifunctional NADH:ubiquinone oxidoreductase subunit C/D	COG0649C	SDY_2482
ExPEC	ACAAACGCGC.GCGGCACGCG	A	2314779	dedA	hypothetical protein	COG0586S	SDY_2516
ExPEC	AGTTGATTGA.ATTTTTAATA	G	2324797	-	transporting ATPase	COG3101S	SDY_2525
ExPEC	TCATCGATCA.CTGGTTGAAA	A	2402231	ligA	NAD-dependent DNA ligase LigA	COG0272L	SDY_2608
ExPEC	ATAAGGTGGT.AGTGAATCAA	A	2518055	sseB	enhanced serine sensitivity protein SseB	-	SDY_2718
ExPEC	GGATGGTAGC.TCTTCCAGCA	C	2584111	recN	recombination and repair protein	COG0497L	SDY_2789
ExPEC	AAGAGAAGCT.ATCGAGAAAG	T	2676853	recA	recombinase A	COG0468L	SDY_2895
ExPEC	AAAACTGGAA.GCTTTTCGCA	T	2770304	rumA	23S rRNA 5-methyluridine methyltransferase	COG2265J	SDY_3002
ExPEC	ACACGAATGG.TGCGTAAAGA	T	2943878	gcvH	glycine cleavage system protein H	COG0509E	SDY_3177
ExPEC	GGATGCCGGT.GATATTCACC	A	2972359	parE	DNA topoisomerase IV subunit B	COG0187L	SDY_3210
ExPEC	CGTTGGCAAT.GCCGTTAAGA	T	3086773	yraO	chromosome replication initiator DnaA	COG0279G	SDY_3328
ExPEC	CTTCAGCCAG.GCAGCAACGC	C	3101125	pnp	polynucleotide phosphorylase	COG1185J	SDY_3343
ExPEC	ACTGGCTTTC.CCGCCCCACT	G	3105137	infB	translation initiation factor IF-2	COG0532J	SDY_3347
ExPEC	GTGCGAAAAT.GCGGTGAAAA	T	3107519	nusA	transcription elongation factor NusA	COG0195K	SDY_3348
ExPEC	AATGGTTTGT.CCGGGCAACC	A	3217565	fmt	methionyl-tRNA formyltransferase	COG0223J	SDY_3464
ExPEC	CAGTGCGCTT.GCAGTCTCGA	A	3235611	rpsJ	30S ribosomal protein S10	COG0051J	SDY_3497
ExPEC	CCAAAGGTCG.GCATCATACA	C	3238805	fusA	elongation factor G	COG0480J	SDY_3501
ExPEC	CTTCGCGGCG.TCAGAGGTCA	C	3252631	yhfA	hypothetical protein	COG1765O	SDY_3518
ExPEC	CAATCTCAAG.GTGTTTTTGC	A	3261671	nirB	nitrite reductase (NAD(P)H) subunit	COG1251C	SDY_3527
ExPEC	GAATTTTCTC.CCCGCAAACA	G	3320085	yhgN	dITP- and XTP- hydrolase	COG2095U	SDY_3580
ExPEC	AACTGGTGAC.AAGCGTTATG	A	3456414	zraP	zinc resistance protein	COG3678UNTP	SDY_3724
ExPEC	CGAGGGTTTC.CCCACTTCGA	A	3460499	nudC	NADH pyrophosphatase	COG2816L	SDY_3730
ExPEC	GGCCGAGTGC.GAGATACGAC	C	3475831	rpoB	DNA-directed RNA polymerase subunit beta	COG0085K	SDY_3741
ExPEC	CCATGGTGGT.GAGATGCTAA	A	3479134	rplA	50S ribosomal protein L1	COG0081J	SDY_3744
ExPEC	TACTGGAGCT.TACTGCGGCA	A	3495775	trmA	tRNA (uracil-5-)-methyltransferase	COG2265J	SDY_3763
ExPEC	TCATTCGCAG.TGCAGTACCA	C	3496714	yijC	DNA-binding transcriptional repressor FabR	COG1309K	SDY_3765
ExPEC	AATTCCGTAA.GCGCTGGTTA	T	3513975	ptsA	PTS system transporter subunit I phosphoenolpyruvate-protein kinase /IIA	COG1080G	SDY_3782
ExPEC	AAGATTTAGA.CGCTTCAAAA	A	3556609	fpr	ferredoxin-NADP reductase	COG1018C	SDY_3820
ExPEC	CAACTTTAGC.ATGTGGTCAC	A	3560534	tpiA	triosephosphate isomerase	COG0149G	SDY_3826
ExPEC	AGGTGAATGC.GAATTCTTCG	C	3601326	glnA	glutamine synthetase	COG0174E	SDY_3873
ExPEC	ATGTAAAAGG.AAAGCGAAGA	T	3630382	fadB	multifunctional fatty acid oxidation complex subunit alpha	COG1250I	SDY_3899
ExPEC	ACATTGCCTG.CGCGGCGGCC	A	3664049	uvrD	DNA-dependent helicase II	COG0210L	SDY_3932
ExPEC	AATCCAACGC.CCAGAAGCTC	G	3666183	yigA	hypothetical protein	COG3159S	SDY_3935
ExPEC	ATGATTTTGT.CGTTTATGAA	T	3683316	wecF	common antigen polymerase	-	SDY_3954
ExPEC	GCGCAATGGG.GAATACTTCC	T	3747463	atpA	ATP synthase F0F1 subunit alpha	COG0056C	SDY_4014
ExPEC	CCAGCGTTCT.AGCGCTGGCG	G	3782670	yibP	hypothetical protein	COG4942D	SDY_4046
ExPEC	GCCTGAATCA.CTGATTCAAA	G	3815937	spoT	bifunctional (p)ppGpp synthetase II/ guanosine-3',5'-bis pyrophosphate 3'-pyrophosphohydrolase	COG0317TK	SDY_4082
ExPEC	AAAACTGGGC.AAGATCCGCG	T	4114898	frdA	fumarate reductase flavoprotein subunit	COG1053C	SDY_4398
ExPEC	GACATGCTTC.GACAGCAGCA	G	4128827	purA	adenylosuccinate synthetase	COG0104F	SDY_4412
SB_SD_large	CGCACGATCA.TCTAAGAGGA	T	3660359	NA	NA	NA	NoGeneID
SB_SD_large	TGGAGATATT.CTTTGATCAA	T	1029728	NA	NA	NA	NoGeneID
SB_SD_large	CGATGTTTAT.ACGTACAATC	T	317858	queA	S-adenosylmethionine--tRNA ribosyltransferase-isomerase	COG0809J	SDY_0329
SB_SD_large	AATCATGATG.TCTTTATGGT	A	1843606	ycfU	outer membrane-specific lipoprotein transporter subunit LolC	COG4591M	SDY_2034
SB_SD_large	TTCACGTTCG.GTAGAGAAAA	G	3739705	asnC	DNA-binding transcriptional regulator AsnC	COG1522K	SDY_4005
SB_SD_large	TGAACACATT.TGGTGGTGCA	A	3753196	glmS	glucosamine--fructose-6-phosphate aminotransferase	COG0449M	SDY_4019
SB_SD_large	CTCGACTGGG.ATGCTTTCAC	C	3916674	recF	recombination protein F	COG1195L	SDY_4182
SB_SD_small	ATGTGGCTGA.CGTGTAGGCG	T	3328506	NA	NA	NA	NoGeneID
SB_SD_small	ATTATGCCTC.CCTGCTGTCA	A	2102089	NA	NA	NA	NoGeneID
SB_SD_small	GTGAACAGGC.TTACAGGCAA	A	104050	leuA	2-isopropylmalate synthase	COG0119E	SDY_0101
SB_SD_small	ACATCGAAAC.CCGATGCTGA	C	1073023	aspS	aspartyl-tRNA synthetase	COG0173J	SDY_1153
SB_SD_small	CGCACGCTGA.CGGTAATGTA	T	1164902	ipk	4-diphosphocytidyl-2-C-methyl-D-erythritol kinase	COG1947I	SDY_1257
SB_SD_small	TTAAGCGGGT.AGAATAAGAA	T	1397156	ydjX	hypothetical protein	COG0398S	SDY_1526
SB_SD_small	CTACCGCACG.TGGTGGCGTA	T	1877452	rne	ribonuclease E	COG1530J	SDY_2067
SB_SD_small	ACATGTTCCT.TTCTTCTTCT	A	2272305	nuoM	NADH dehydrogenase subunit M	COG1008C	SDY_2473
SB_SD_small	GATTAATCGC.ACCTGCGCAA	T	2298988	yfcE	phosphodiesterase	COG0622R	SDY_2496
SB_SD_small	AGGCTGGAAA.TGTGGGAGAA	T	2812675	ptr	protease III	COG1025O	SDY_3038
SB_SD_small	CTAATCGGTA.GCAGGAGCAG	T	2947187	gcvP	glycine dehydrogenase	COG1003E	SDY_3178
SB_SD_small	CCCGTCCTGA.ATCAGCCAGA	T	3097904	deaD	ATP-dependent RNA helicase DeaD	COG0513LKJ	SDY_3341
SB_SD_small	GTTTATCTTC.TCCACCACGA	G	3107330	nusA	transcription elongation factor NusA	COG0195K	SDY_3348
SB_SD_small	TCTGGATCGC.CCAACCGCCA	A	3147857	gltB	glutamate synthase subunit alpha	COG0069E	SDY_3393
SB_SD_small	AGACATGGGT.TTCGTCTGCA	G	3239110	fusA	elongation factor G	COG0480J	SDY_3501
SB_SD_small	ACGTACGCAT.GTCAGCTGTG	T	3470526	rpoC	DNA-directed RNA polymerase subunit beta'	COG0086K	SDY_3740
SB_SD_small	CTGATTGCTG.TCCAGCACGC	C	3629620	fadB	multifunctional fatty acid oxidation complex subunit alpha	COG1250I	SDY_3899
SB_SD_small	TTAGCTTCCA.GAAACCAAAA	C	3687554	wecE	TDP-4-oxo-6-deoxy-D-glucose transaminase	COG0399M	SDY_3957
SB_SD_small	GCTTCCGAGC.ACGTTTCGAC	C	3744172	atpI	F0F1 ATP synthase subunit I	COG3312C	SDY_4009
SB_SD_small	AAACCACCTA.GGCGACGTGT	T	4070691	glyQ	glycyl-tRNA synthetase subunit alpha	COG0752J	SDY_4344
SB_SD_small	CGGCTACGCA.CTGGAAAGCA	G	4260214	yhjK	phosphodiesterase	COG2200T	SDY_4549
SD1_	AAAGCGGATT.GTTTTCGGTC	T	586974	ybfE	LexA regulated protein	-	SDY_0625
SD10	ACCATACCGT.TTCAGCCATG	T	87436	araA	L-arabinose isomerase	COG2160G	SDY_0089
SD10	CCGGTAAGAA.CCGCAGGAAC	T	589991	pgm	phosphoglucomutase	COG0033G	SDY_0628
SD10	TGCGCGCCGC.AACGTCAAAA	G	664261	galE	UDP-galactose-4-epimerase	COG1087M	SDY_0706
SD10	AAGATATGGT.ATTGGTCCGG	A	766755	moaC	molybdenum cofactor biosynthesis protein C	COG0315H	SDY_0823
SD10	GTTTCCATCA.TTCGATGAAA	A	768118	moaA	molybdenum cofactor biosynthesis protein A	COG2896H	SDY_0825
SD10	AAGTGAAATT.AGATGGTTTG	A	1139804	mltE	murein transglycosylase E	COG0741M	SDY_1231
SD10	AACCTAAGGT.ACGGAAACCG	C	1162479	ychM	sulfate transporter YchM	COG0659P	SDY_1255
SD10	AGTTTGTTGT.GTGCGTAAGA	G	1185960	narG	nitrate reductase 1 subunit alpha	COG5013C	SDY_1279
SD10	AAAAAGCGAA.AAATCCGCTT	G	1199207	adhE	bifunctional acetaldehyde-CoA/alcohol dehydrogenase	COG1454C	SDY_1295
SD10	AATTTGCCGC.GAAGATTTAG	T	1827829	mnmA	tRNA-specific 2-thiouridylase MnmA	COG0482J	SDY_2019
SD10	ATCCGGCGCG.CGCGCCAGTA	A	1841450	ycfW	outer membrane-specific lipoprotein transporter subunit LolE	COG4591M	SDY_2032
SD10	ACAACGGTAC.GTAAACCACT	A	2279142	nuoG	NADH dehydrogenase subunit G	COG1034C	SDY_2479
SD10	ATGGGGAAAT.GAAGCCGCCA	C	2305330	hisM	histidine transport system protein M	COG4160E	SDY_2506
SD10	GTGCCGGATC.CCGCTGTCGA	A	2455491	NA	NA	NA	SDY_2662
SD10	ACTGCCAGGA.GATTCATCAA	T	2481640	purM	phosphoribosylaminoimidazole synthetase	COG0150F	SDY_2688
SD10	ATTACAACCC.ACTGGCGATA	G	2519415	pepB	aminopeptidase	COG0260E	SDY_2719
SD10	AGATAATGCC.CGAGCACGGC	G	2524609	yfhO	cysteine desulfurase	COG1104E	SDY_2726
SD10	AGGCGCTGGT.GCACAGCGTA	A	2546788	purL	phosphoribosylformylglycinamidine synthase	COG0046F	SDY_2747
SD10	ACGCTTCATT.AATGCTTTTG	A	2578589	ffh	signal recognition particle protein	COG0541U	SDY_2784
SD10	AGGCGCTGGT.AGTTGTGATG	T	2602578	rseC	SoxR reducing system protein RseC	COG3086T	SDY_2811
SD10	CCAGCCCCTG.GATTTCAACA	C	2764877	pyrG	CTP synthetase	COG0504F	SDY_2997
SD10	TCACTTTTTC.ACCACTTTCA	A	2966919	ygiC	synthetase/amidase	COG0754E	SDY_3202
SD10	CGCTCGCCAT.CCTTTACGTA	G	3105026	infB	translation initiation factor IF-2	COG0532J	SDY_3347
SD10	CGTTCTGACC.TTACGGCCAA	A	3107264	nusA	transcription elongation factor NusA	COG0195K	SDY_3348
SD10	GTACCGCCAT.CGGAGAACCA	G	3108395	yhbC	hypothetical protein	COG0779S	SDY_3349
SD10	CGAACATTTC.ACGAAGTCAG	G	3117664	hflB	ATP-dependent metalloprotease	COG0465O	SDY_3359
SD10	CGGCATACAG.ACGCCGCCAA	T	3193391	panF	sodium/panthothenate symporter	COG4145H	SDY_3435
SD10	CCCAAACCTG.GGGTTAGAAG	A	3194900	yhdG	tRNA-dihydrouridine synthase B	COG0042J	SDY_3437
SD10	CATCCTGACC.TTCAGTTGAG	G	3195882	fis	Fis family transcriptional regulator	COG2901KL	SDY_3438
SD10	CGCCAACTTC.TGACCTTCCA	G	3245633	slyD	FKBP-type peptidylprolyl isomerase	COG1047O	SDY_3510
SD10	TAATCTCCTG.CGAGTCGCCA	A	3464713	thiF	thiazole biosynthesis adenylyltransferase ThiF	COG0476H	SDY_3734
SD10	CAAAGGTACG.GGAAGCGGAA	G	3539971	priA	primosome assembly protein PriA	COG1198L	SDY_3802
SD10	GCTCTGTGAG.TTGCTAAAAC	G	3681786	yifK	transport protein YifK	COG1113E	SDY_3952
SD10	ACGCTTCATC.CCGCTCACAT	A	3683871	wecF	common antigen polymerase	-	SDY_3954
SD10	TCTTCCCGGC.ATCGACTACA	A	3695654	rho	transcription termination factor Rho	COG1158K	SDY_3966
SD10	CTCCGGCAAA.AGAATACGGC	A	4334980	rsmC	16S ribosomal RNA m2G1207 methyltransferase	COG2813J	SDY_4630
SD10	AAGTCAGCAA.CTGCGTAAAT	T	4357213	yjjK	ABC transporter ATP-binding protein	COG0488R	SDY_4652
SD8_EHEC_EPEC	CGCAACTGGC.CTGCAACTGC	T	391897	ybbN	thioredoxin-like protein	COG3118O	SDY_0407
SF	CAATTTAACA.ATGACTGCTC	T	2969544	NA	NA	NA	NoGeneID
SF	AGTTCATGGC.GCATCTTCCA	A	320890	NA	NA	NA	NoGeneID
SF	AAACCACTAC.TCTTGCTCCT	T	1911460	NA	NA	NA	NoGeneID
SF	AAGTAAAAAT.GGCCCGTATT	T	3298351	NA	NA	NA	NoGeneID
SF	CTCATGTCGC.GTCAAACGCC	G	3399267	NA	NA	NA	NoGeneID
SF	CACGCGGGTT.ACTTCAATCA	T	52085	carB	carbamoyl phosphate synthase large subunit	COG0458EF	SDY_0055
SF	AAGCGCTGGC.GTTGCCGCTG	T	50030	carB	carbamoyl phosphate synthase large subunit	COG0458EF	SDY_0055
SF	CGATGGAGGC.AACTGATAAA	A	203005	lpxA	UDP-N-acetylglucosamine acyltransferase	COG1043M	SDY_0197
SF	ATATGCTGCG.CGTGCGATGG	C	207503	dnaE	DNA polymerase III subunit alpha	COG0587L	SDY_0200
SF	TGAACTGTTC.GCGTCGTCCA	A	437455	htpG	heat shock protein 90	COG0326O	SDY_0446
SF	GTTATCAGGT.TTAGCCCGAA	T	441398	dnaX	DNA polymerase III subunits gamma and tau	COG2812L	SDY_0449
SF	TCCGTATGCT.AACCCGTTCA	C	545300	leuS	leucyl-tRNA synthetase	COG0495J	SDY_0564
SF	ATGCGAATCT.GATCCGCTGG	A	626546	sucA	2-oxoglutarate dehydrogenase E1	COG0567C	SDY_0664
SF	GCCACCCCGG.ACTAGCACAA	T	1163915	prsA	ribose-phosphate pyrophosphokinase	COG0462FE	SDY_1256
SF	TGTTGCAGGA.AAACGCAAAA	G	1235685	yciO	hypothetical protein	COG0009J	SDY_1335
SF	TGATCGGGTC.ATGTTCGCCA	A	2221804	gyrA	DNA gyrase subunit A	COG0188L	SDY_2423
SF	CGGTGCGTAA.GCATTGCTTC	G	2259727	menB	naphthoate synthase	COG0447H	SDY_2458
SF	CCATCATCAC.ACGTTAGTGA	G	2507032	yfgB	hypothetical protein	COG0820R	SDY_2713
SF	ACGTCTTCAC.GAGGAATCGG	A	2597221	recO	DNA repair protein RecO	COG1381L	SDY_2806
SF	CGCTGCACAG.AAAGAAGAGC	T	2786130	sdaB	L-serine dehydratase	COG1760E	SDY_3014
SF	AACTGGAAAT.ATGGTCCGAC	A	2953174	ygfY	hypothetical protein	COG2938S	SDY_3185
SF	CCATCTCCAG.CAGTCGCCAA	A	3093339	yhbV	hypothetical protein	COG0826O	SDY_3338
SF	ACTCAATTTT.CGGATCTTCA	A	3150506	gltD	glutamate synthase subunit beta	COG0493ER	SDY_3394
SF	AACAACAACG.ATTCGTCAGA	A	3216576	def	peptide deformylase	COG0242J	SDY_3463
SF	AGCTCTTCAA.GCTCTTCTCA	T	3231156	rpmC	50S ribosomal protein L29	COG0255J	SDY_3488
SF	AATGATTAAG.GTTTGAAAAA	T	3254018	yhfK	hypothetical protein	COG1289S	SDY_3520
SF	AAATGCTCAC.GTTAAGTCTG	T	3473548	rpoB	DNA-directed RNA polymerase subunit beta	COG0085K	SDY_3741
SF	GCATCAAGCG.GGTAAAGTGA	T	3600148	yihK	GTP-binding protein	COG1217T	SDY_3872
SF	GTAAAGAACA.CACGTCACTA	A	3601293	glnA	glutamine synthetase	COG0174E	SDY_3873
SF	CGTAAGCCAG.CCCAGCTTCA	G	3697858	rhlB	ATP-dependent RNA helicase RhlB	COG0513LKJ	SDY_3969
SF	TAATAAAGCC.AGATCGTACA	T	3698029	rhlB	ATP-dependent RNA helicase RhlB	COG0513LKJ	SDY_3969
SF	CATTTTGATG.TGTAGAACAG	T	3745025	atpB	ATP synthase F0F1 subunit A	COG0356C	SDY_4010
SF	CGATGATGCC.TTATGCACCA	A	3753210	glmS	glucosamine--fructose-6-phosphate aminotransferase	COG0449M	SDY_4019
SF	TACGTCCGAC.GCACACTACA	T	4115186	frdA	fumarate reductase flavoprotein subunit	COG1053C	SDY_4398
SS	AAATCAAGCG.ATATAAAAGC	T	143424	NA	NA	NA	NoGeneID
SS	GTTTTCTTGA.TGGGAAGTAA	G	2675875	NA	NA	NA	NoGeneID
SS	CGAAAGACAT.ACTACTCCGA	G	753570	NA	NA	NA	NoGeneID
SS	ATACAGATTT.CTGATTATAT	A	3664547	NA	NA	NA	NoGeneID
SS	ACAAGTGATG.CGGTTAAGCT	T	2127540	NA	NA	NA	NoGeneID
SS	AGGAATAACC.CCGGAAGTCC	T	3810117	NA	NA	NA	NoGeneID
SS	AATGCGCGTA.AATGCCCGCC	C	2553494	NA	NA	NA	NoGeneID
SS	AACCAGCGCC.CGGAATTACT	A	317810	NA	NA	NA	NoGeneID
SS	AGGGCAAAAC.AACGCGCATC	T	3633773	NA	NA	NA	NoGeneID
SS	TCTTTCTAAC.CCTGAACACA	C	3216091	NA	NA	NA	NoGeneID
SS	GCTTCACGGT.AGAGTAAACA	T	2584979	NA	NA	NA	NoGeneID
SS	CATGCTGTTG.GACTATGCAC	T	297140	NA	NA	NA	NoGeneID
SS	AGTTTTTGAT.CTCGAAGGCA	T	142681	pdhR	transcriptional regulator PdhR	COG2186K	SDY_0143
SS	AACGGTCAGC.TGTTGTCATA	A	546858	leuS	leucyl-tRNA synthetase	COG0495J	SDY_0564
SS	GCGGAACGAA.CTACCAATGA	A	646039	cydB	cytochrome d terminal oxidase polypeptide subunit II	COG1294C	SDY_0681
SS	GAGGCGCTGG.GAAAAAAGGC	T	824411	napH	quinol dehydrogenase membrane subunit	COG0348C	SDY_0874
SS	ACGCCAGAAG.ATTGGTGCAC	T	1234545	yciV	metal-dependent phosphoesterase	COG0613R	SDY_1334
SS	AACATATCTA.CAGAGATTGA	T	1562770	fadD	long-chain-fatty-acid--CoA ligase	COG0318IQ	SDY_1709
SS	ATCGTTATAC.CTGCCCGTCA	A	1846028	mfd	transcription-repair coupling factor	COG1197LK	SDY_2036
SS	CGCGGTCACG.GATGCTTCAG	A	2139747	rpsA	30S ribosomal protein S1	COG0539J	SDY_2347
SS	GGAAGAGCCG.TCTATCTGCC	A	2276083	nuoI	NADH dehydrogenase subunit I	COG1143C	SDY_2477
SS	CAAGATGATC.CGGGTCTGCC	A	2283548	nuoC	bifunctional NADH:ubiquinone oxidoreductase subunit C/D	COG0649C	SDY_2482
SS	AAGCCAAAGA.GGTGAAGTAA	A	2523048	hscB	co-chaperone HscB	COG1076O	SDY_2723
SS	AAAGTTTGAA.TCCTGGCACC	G	2603613	rseA	anti-RNA polymerase sigma factor SigE	COG3073T	SDY_2813
SS	ATGTCACTAT.ATCGCTCAGG	T	2724591	ispF	2-C-methyl-D-erythritol 2,4-cyclodiphosphate synthase	COG0245I	SDY_2945
SS	AGTGGTTGAA.GAGAACACCA	A	2784843	sdaC	serine transporter	COG0814E	SDY_3013
SS	CTTCTTTCAC.AGTTCATTGA	T	3101203	pnp	polynucleotide phosphorylase	COG1185J	SDY_3343
SS	GAAGAAGCGC.TCGTAAACTC	A	3106140	infB	translation initiation factor IF-2	COG0532J	SDY_3347
SS	CCAGATTCGA.AGGCTACAGA	T	3146498	gltB	glutamate synthase subunit alpha	COG0069E	SDY_3393
SS	TGCCGATGGT.GTGTACAACA	T	3157382	nanA	N-acetylneuraminate lyase	COG0329EM	SDY_3400
SS	GTCGTCGTGT.TATGCTGCAC	T	3225754	secY	preprotein translocase subunit SecY	COG0201U	SDY_3476
SS	GATAAGAAAT.TGCTCGTATC	T	3228011	rplR	50S ribosomal protein L18	COG0256J	SDY_3480
SS	AAACAGGTCG.CCGCATGGTT	C	3229105	rpsN	30S ribosomal protein S14	COG0199J	SDY_3483
SS	TCTGCCACCA.ATGTTATTCA	A	3394545	bioH	carboxylesterase BioH	COG0596R	SDY_3663
SS	CCGGCACCAG.TCCATCTGCA	C	3476704	rpoB	DNA-directed RNA polymerase subunit beta	COG0085K	SDY_3741
SS	CTTCGGCTGG.AAACTGGTTC	T	3478215	rplJ	50S ribosomal protein L10	COG0244J	SDY_3743
SS	CTTCGTCGTA.GCCTGCAACA	A	3748794	atpG	ATP synthase F0F1 subunit gamma	COG0224C	SDY_4015
SS	CAAAACGCTT.TCGCTCTCAA	T	3803804	rpmB	50S ribosomal protein L28	COG0227J	SDY_4067
SS	ACTCAATCAG.CTATCGAACA	A	3806934	slmA	nucleoid occlusion protein	COG1309K	SDY_4071
SS	AAAACACCCT.TGGCAGGTCG	A	4011803	valS	valyl-tRNA synthetase	COG0525J	SDY_4282
SS	AAAGCTTTGT.CCGCATAATT	C	4012273	holC	DNA polymerase III subunit chi	COG2927L	SDY_4283
SS	ATTTTGCCAC.GCTTTCACAG	T	4012144	holC	DNA polymerase III subunit chi	COG2927L	SDY_4283
SS	CGCATCAGGC.ATGGATGATA	A	4143280	yjeR	oligoribonuclease	COG1949A	SDY_4430
SS	AGTTTTGTCA.CCATCCTGCC	A	4145099	psd	phosphatidylserine decarboxylase	COG0688I	SDY_4432
SS	GCACCAAGTT.TCTGTGCGAC	A	4361303	yjjX	NTPase	COG1986S	SDY_4655
