# Supplementary material for: Phylogenetic Analyses of Shigella and Enteroinvasive Escherichia coli for the Identification of Molecular Epidemiological Markers: Whole-Genome Comparative Analysis Does Not Support Distinct Genera Designation
Source: Front Microbiol. 2016 Jan 19;6:1573. doi: 10.3389/fmicb.2015.01573 (PMC4718091; doi:10.3389/fmicb.2015.01573)
Supplement: TABLE S3 — Assembly statistics and genome metrics calculated by the Quast program. Includes Tree label/Strain designation, NCBI SRA accession number, number of contigs greater or equal to 1,000 bp (# contigs (≥1,000 bp)), number of contigs greater or equal to 0 bp ((# contigs (≥0 bp), total length of contigs greater or equal to 1,000 bp (Total length (≥1,000 bp)), total length of contigs greater or equal to 0 bp (Total length (≥0 bp)), number of contigs, largest contig (bp), total length of all contigs, percent GC content and number of N’s per 100 kbp. [file Table_3.XLS]

## Sheet: transposed_report.txt
Supplemental Table 3: Assembly statistics and genome metrics calculated by the Quast program.
All statistics are based on contigs of size >= 500 bp, unless otherwise noted (e.g., "# contigs (>= 0 bp)" and "Total length (>= 0 bp)" include all contigs).
Strain designation	NCBI SRA #	# contigs (>= 1000 bp)	# contigs (>= 0 bp)	Total length (>= 1000 bp)	Total length (>= 0 bp)	# contigs	Largest contig	Total length	GC (%)	N50	N75	L50	L75	# N's per 100 kbp
Strain designation	NCBI SRA #	47	242	4578489	4630935	55	383698	4584300	49.99	234375	141010	9	15	0
E. fergusonii(1)	ERR273809	47	277	4568466	4634613	66	741766	4582470	49.88	277267	158808	6	11	0
E. fergusonii(2)	ERR273803	95	383	4918982	5010136	125	317572	4940371	50.54	127994	75697	12	23	0
EAEC-O104:H4	SRR349662	117	392	5066638	5149921	151	356483	5090636	50.58	168690	75068	11	21	0
EAEC-O127:H27	SRR349661	126	279	5176127	5233587	168	332943	5204132	50.44	129660	53395	14	28	0.04
EAEC-O4:H7	SRR254191	94	161	4524096	4542404	105	204169	4531815	50.95	97986	60316	16	30	0
EHEC-O119:H11	SRR254184	91	210	4863803	4902008	110	348197	4877227	50.71	152158	73380	12	23	0
EHEC-O128:H8	SRR254183	213	542	5595251	5725257	328	250613	5676920	50.27	93366	41088	21	45	0.02
EHEC-O15:H2	SRR254182	148	491	5353422	5518412	255	362510	5428653	50.31	149656	74171	13	26	0
EHEC-O157:H7	SRR587217	137	295	5009856	5066373	176	387248	5039127	50.63	142131	68364	12	24	0.02
EHEC-O70:H11	SRR254186	331	514	4688140	4779046	409	87332	4746086	50.73	27486	15027	55	113	0
EIEC-O112ac	SRR3000444	322	467	4928621	4994849	375	138998	4966622	50.65	30937	14336	48	107	0
EIEC-O115	SRR3000443	237	372	4988876	5053094	295	150814	5032160	50.83	49002	22733	36	74	0
EIEC-O121	SRR3000437	166	254	4967788	5009910	201	220977	4993779	50.38	70245	42980	21	43	0
EIEC-O124(1)	SRR2994195	186	315	5031037	5097018	250	167241	5077400	50.6	73321	38469	25	48	0
EIEC-O124(2)	SRR3000438	197	336	5044018	5111896	263	167551	5090657	50.72	62493	35768	28	55	0
EIEC-O124(3)	SRR3020570	354	389	5337421	5357299	375	158800	5352968	50.43	29833	15142	52	116	0
EIEC-O135(1)	SRR3020573	231	377	5418366	5487650	290	233866	5460662	50.39	68704	31146	22	50	0
EIEC-O135(2)	SRS1206254	678	1006	4772685	4918986	795	41528	4857407	50.8	10467	5597	141	302	0
EIEC-O136	SRR2994198	197	357	5050642	5127258	254	166900	5091391	50.74	62451	36315	28	55	0
EIEC-O143(1)	SRR3000440	209	294	5125127	5166996	253	144364	5155331	50.4	79934	32367	26	54	0
EIEC-O143(2)	SRR3000441	226	321	5313524	5362609	273	168108	5346699	50.49	61582	29379	28	60	0
EIEC-O143(3)	SRR3000442	290	429	5177302	5246753	354	167934	5224395	50.6	45050	22417	33	72	0
EIEC-O144(1)	SRR2994200	262	435	5193041	5272611	320	126307	5233170	50.64	52465	28220	34	68	0
EIEC-O144(2)	SRS1206274	253	436	5186739	5264024	318	179716	5232950	50.68	45980	25439	33	71	0
EIEC-O152	SRR3020571	160	275	4851518	4909421	219	392067	4893750	50.6	115057	54661	10	24	0
ExPEC-O25:H16	SRS1206277	300	327	4747691	4763148	317	100358	4759281	50.81	26930	15322	53	112	0
EIEC-O164(1)	SRR3020572	323	466	5009436	5081694	394	152615	5059302	50.73	32965	15040	48	105	0
EIEC-O164(2)	SRR2994360	1653	2768	3904188	4617313	2422	17541	4466687	50.64	2374	1421	574	1186	0
EIEC-O167	SRR2994196	308	476	4815302	4901977	383	127689	4871778	50.68	30027	15330	46	102	0
EIEC-O28ac	SRR3020569	305	442	4794249	4869022	378	179930	4847115	50.84	28934	14967	46	104	0
EIEC-O29	SRR3000439	70	112	5088336	5106812	81	715099	5096251	50.55	211566	132687	7	15	0
EIEC-O73(1)	SRR2994199	319	490	4940138	5022000	390	152615	4989780	50.72	33166	14674	47	104	0
EIEC-O73(2)	SRR2994368	332	492	5000998	5076055	402	110563	5048313	50.64	31343	14290	49	107	0
EIEC-O73(3)	SRR2994369	2368	1491	4389831	4834395	2011	15443	4765362	50.71	3266	1856	433	910	0
EIEC-O96:H16	EF432	325	5039	4649812	5292607	427	138604	4719545	50.75	30066	13914	48	105	0
EIEC(1)	DRR016068	282	1835	4942530	5284288	432	125876	5044746	50.69	49213	24600	33	69	0
EIEC(2)	DRR015910	353	1888	4854559	5096290	447	152336	4921021	50.64	29578	13424	50	112	0
EIEC(3)	DRR015805	242	5509	4817692	5379635	314	149702	4865085	50.75	45238	23406	32	70	0
EIEC(4)	DRR015804	252	1652	4969753	5235822	366	126103	5048504	50.59	43122	22701	37	75	0
EIEC(5)	DRR015803	345	1255	4856851	5030740	419	160068	4912272	50.74	27990	12588	49	117	0
EIEC(6)	DRR015802	341	1808	5122547	5434086	469	136573	5212710	50.44	37794	17027	44	93	0
EIEC(7)	DRR015801	340	1631	4778362	5025555	449	138634	4852947	50.59	28882	13533	51	111	0
EIEC(8)	DRR015800	148	324	5165470	5230363	194	297522	5199477	50.54	158451	56108	12	26	0.02
EPEC-O128:H2	SRR254187	227	599	5297644	5426627	328	259470	5367831	50.59	117749	47165	17	37	0
EPEC-O45:H2	SRR254189	182	1205	5015006	5302818	263	400416	5068093	50.5	119327	42039	14	33	0
EPEC(1)	DRR015808	184	258	5168157	5206738	220	277611	5194513	50.58	71134	35828	22	48	0
ExPEC-O17	SRR254192	158	203	5087646	5108127	181	250119	5102777	50.47	89266	36176	20	41	0
ExPEC-O31:H6	SRR254196	119	451	5089039	5189390	156	408185	5116090	50.56	174443	104811	11	20	0
ExPEC(1)	SRR933543	338	616	5007442	5072277	374	96679	5033365	50.5	28447	15252	53	112	0
ExPEC(2)	SRR933539	100	831	5113529	5320856	141	346374	5142416	50.79	181636	109091	10	19	0
ExPEC(3)	SRR933537	73	184	4921136	4953006	84	488855	4928793	51.83	143508	72239	13	24	0
S. enterica(1)	ERR662779	69	403	4743044	4847971	103	392887	4766796	52.15	155051	85948	11	21	0
S. enterica(2)	SRR1122714	461	724	4395171	4517740	573	70633	4475596	50.8	16510	8777	79	172	0
SB serotype 1	SRR2994191	595	5634	4908173	5563671	827	70008	5070526	50.56	14597	7687	99	218	0
SB serotype 10	DRR015924	290	2411	4674943	4990669	393	135761	4745129	50.36	39127	19809	38	78	0
SB serotype 11	DRR015925	1104	1460	4209587	4434706	1367	26098	4395154	50.79	4799	2657	276	585	0
SB serotype 12	SRR2994194	208	1573	4346499	4513850	248	146175	4374684	49.95	38826	19508	29	69	0
SB serotype 13	DRR015927	621	9472	4928065	6032908	923	70485	5142920	50.32	14911	6737	96	220	0
SB serotype 14	DRR015928	863	5078	5127248	5915262	1208	51346	5362246	50.49	9160	4596	171	373	0
SB serotype 15	DRR015929	280	1125	4857193	5061361	414	230971	4951620	50.45	39845	19682	37	78	0
SB serotype 16	DRR015988	293	763	4703108	4860199	408	108817	4784078	50.52	36755	17695	40	86	0
SB serotype 17	DRR015989	405	815	4211520	4330371	483	104593	4266200	50.85	17241	9474	71	153	0
SB serotype 18	DRR015990	427	733	4427922	4569076	534	94707	4502250	50.67	17613	9374	73	158	0
SB serotype 19(1)	CFSAN003703	431	648	4444355	4544593	518	98052	4505832	50.71	17648	9215	72	157	0
SB serotype 19(2)	CFSAN003845	393	7659	4308328	5074837	501	107899	4382251	50.61	20710	11271	67	137	0
SB serotype 2	DRR015916	429	655	4527007	4631311	521	80038	4595513	50.91	18242	9595	72	159	0
SB serotype 20	SRR3020611	441	5566	4116005	4701391	555	70014	4197637	50.72	16861	8899	75	158	0
SB serotype 3	DRR015917	371	2534	4246205	4544171	456	104870	4303673	50.85	20152	11121	65	138	0
SB serotype 4	DRR015918	226	376	4767911	4843575	299	225777	4819549	50.43	52292	27676	31	63	0
SB serotype 5	SRS1239278	459	5763	4264227	4847061	597	70253	4359379	50.73	16723	9070	77	164	0
SB serotype 6	DRR015920	340	2405	4742327	5120909	472	176819	4832651	50.53	29213	13003	50	111	0
SB serotype 7	DRR015921	416	7441	4274688	5038209	544	106523	4364894	50.56	17617	9424	70	153	0
SB serotype 8	DRR015922	1377	6426	4898243	6387925	2187	42294	5466013	50.33	4223	2022	343	812	0
SB serotype 9	DRR015923	432	3657	3830048	4266544	573	59624	3927867	50.81	14434	7215	81	177	0
SD serotype 1	DRR015930	355	2944	4533885	5056092	491	80149	4625574	50.6	22376	12519	63	130	0
SD serotype 10	DRR015994	382	3168	4237524	4673098	522	71644	4334616	50.84	21020	10336	65	137	0
SD serotype 11	DRR015995	535	748	4475667	4575197	629	49347	4542734	50.78	13595	7337	94	204	0
SD serotype 12	SRR2994190	355	7738	4025544	4740207	485	78274	4116701	50.98	20421	10319	62	132	0
SD serotype 13	DRR015997	412	609	4373050	4475630	517	77663	4449024	50.98	19510	9109	67	149	0
SD serotype 14	SRR2994202	312	462	4617939	4690547	374	87212	4664033	50.79	28711	15496	51	107	0
SD serotype 2(1)	SRR2994192	337	1110	4591728	4800529	439	87187	4664064	50.65	26015	13189	55	118	0
SD serotype 2(2)	DRR015931	403	10616	4133418	5165827	621	78658	4282789	50.87	19517	9409	67	144	0
SD serotype 3	DRR015932	417	8269	4228663	5106880	629	71541	4376195	50.8	19830	9792	69	147	0
SD serotype 4	DRR015933	434	675	4460074	4560493	508	115575	4512411	50.82	18226	9370	69	151	0
SD serotype 5	SRR2994189	404	8441	4299109	5149478	539	69886	4392813	50.56	19665	9791	68	143	0
SD serotype 6	DRR015935	347	2382	4042307	4295024	409	96827	4086147	50.96	20164	10887	62	129	0
SD serotype 7	DRR015991	345	472	4526342	4591113	411	91468	4571909	50.76	24859	12766	54	117	0
SD serotype 8	SRR2994193	474	8268	4227374	5102609	680	69880	4369653	50.73	16698	8146	76	169	0
SD serotype 9	DRR015993	272	1255	4225844	4429236	366	93705	4292549	50.76	32031	15344	43	92	0
SF serotype 1a	DRR015998	279	1542	4179297	4415175	346	89509	4225750	50.72	30043	15247	43	91	0
SF serotype 1b	DRR015999	289	1788	4276207	4591321	385	95704	4342576	50.68	29962	15204	43	93	0
SF serotype 2a	DRR016000	275	2456	4349125	4698306	361	142116	4407139	50.61	32312	15449	43	91	0
SF serotype 2b	DRR016001	301	1525	4471158	4697335	385	99450	4530997	50.7	31110	16607	44	95	0
SF serotype 3a	DRR016002	357	3486	4373461	4912484	524	142290	4488378	50.37	24069	12408	55	119	0
SF serotype 3b	DRR016003	274	8372	4153022	5067235	340	123453	4198623	50.78	29133	15150	46	96	0
SF serotype 3c	DRR016004	243	1634	4246929	4480987	313	110015	4294779	50.84	32361	15719	41	86	0
SF serotype 4a	DRR016005	282	1990	4257516	4542221	369	81033	4314662	50.73	30065	15076	43	94	0
SF serotype 4b	DRR016006	278	2835	4140453	4490306	340	95933	4183748	50.75	24357	15265	49	103	0
SF serotype 5	DRR016007	354	1898	4182608	4434928	437	90837	4241995	50.77	20021	11207	65	137	0
SF serotype 6	DRR016008	319	606	4319790	4422216	385	98252	4366811	50.46	27935	14011	45	101	0
SF(1)	ERR314485	533	818	4443071	4567809	641	70079	4518519	50.81	13331	7631	103	216	0
SS-Lineage I_(1)	ERR025755	336	692	4590542	4686378	397	82300	4634096	50.96	27458	14161	53	110	0
SS-Lineage I_(2)	ERR028692	507	791	4364429	4475034	597	74878	4429108	50.79	13974	7697	98	206	0
SS-Lineage II_(1)	ERR024605	901	1331	4287390	4506509	1097	29272	4429553	50.83	6795	3561	197	426	0
SS-Lineage II_(2)	ERR025689	347	1525	4661138	4835390	434	79983	4722415	50.89	25933	13971	53	114	0
SS-Lineage II_(3)	ERR028673	765	1098	4202875	4358274	900	33677	4300028	50.88	7839	4277	171	354	0
SS-Lineage III_(1)	ERR024076	848	1137	4281944	4444723	1013	27375	4400475	50.79	7332	3903	184	393	0
SS-Lineage III_(2)	ERR024083	1325	2386	3696526	4283256	1889	19976	4110319	51.08	2968	1702	407	856	0
SS-Lineage III_(3)	ERR025696	560	841	4368213	4491787	653	53613	4435142	50.59	12720	6715	106	223	0
SS-Lineage III_(4)	ERR025710	524	895	4358848	4485007	610	55601	4420558	50.81	13974	7489	98	208	0
SS-Lineage III_(5)	ERR025732	552	756	4519137	4622848	650	72550	4588020	50.86	13120	7328	108	224	0
SS-Lineage IV	ERR025737	357	559	4745463	4839267	442	88338	4807520	50.51	25315	13967	54	117	0
SS(1)	ERR477387	349	571	4727742	4831657	438	88256	4795262	50.51	25233	14039	54	117	0
SS(2)	ERR477376	384	712	4630984	4744140	449	79741	4678256	50.47	23121	11509	61	133	0
SS(3)	ERR461936	371	684	4606255	4713471	439	79781	4654491	50.48	23268	11471	60	131	0
SS(4)	ERR461929	351	605	4716675	4813024	426	88098	4770813	50.51	25966	13375	54	118	0
SS(5)	ERR200547	51	115	5268381	5297008	72	576836	5283339	50.54	346958	213957	6	11	0
STEC-O2:H6	ERR355894	64	67	4612008	4613557	66	672467	4613133	51.19	166649	99237	7	16	0
SD(3)	ADUT00000000	119	150	5172165	5185984	130	489256	5179747	50.74	94048	62307	15	31	0.1
SS(1)	ADUU00000000	65	71	4822596	4825496	67	362647	4823882	50.74	155959	116633	13	22	0.08
SF(1)	ADUV00000000	103	113	5158713	5162596	103	612525	5158713	50.77	130682	54756	12	26	0.12
SD serotype 2(3)	AFFZ00000000	93	106	4653865	4662214	101	365096	4660209	51.15	127284	77049	10	21	0.02
SD(1)	AFGC00000000	71	75	4880410	4882454	72	307014	4881350	50.79	126333	69417	13	25	0.06
SB(1)	AFGE00000000	74	83	4919993	4925489	79	546520	4923903	50.65	344367	120680	6	13	0.1
SF(2)	AFGV00000000	63	70	4675915	4679117	64	518832	4676485	50.85	183640	73797	6	16	0
SF(3)	AFGW00000000	71	71	4510648	4510648	71	460713	4510648	50.95	135030	87877	11	21	0
SF(4)	AFGX00000000	74	81	4914366	4919022	79	330296	4918319	50.7	123926	79332	13	25	0.12
SF(5)	AFGY00000000	88	93	4787444	4790351	91	329345	4789595	50.65	127245	100104	13	23	0.1
SF(6)	AFGZ00000000	83	85	4714505	4715291	83	383373	4714505	50.83	166404	66791	11	22	0.02
SF(7)	AFHA00000000	49	50	4655780	4656186	49	499943	4655780	51.07	147709	111961	9	18	0.02
SF(8)	AFHB00000000	58	63	4320628	4323161	61	394673	4322396	50.98	151987	107816	9	17	0
SF(9)	AFHC00000000	50	50	4644642	4644642	50	415950	4644642	50.92	189474	127983	9	17	0.06
SF(10)	AFHD00000000	52	52	4729738	4729738	52	405626	4729738	50.97	149899	125852	9	17	0.02
SF(11)	AFOW00000000	50	52	4786444	4787280	50	445549	4786444	50.97	198656	136524	9	17	0
SF(12)	AKMV00000000	76	80	4769150	4771765	79	310614	4771350	51.18	132836	80017	11	22	0
SF(13)	AKMW00000000	97	101	4812190	4814276	99	408001	4813642	50.68	121541	51946	13	26	0
SF(14)	AKMX00000000	76	79	4563514	4564844	77	612528	4564146	51.12	142283	74898	10	21	0.02
SF(15)	AKMY00000000	87	91	4834655	4836578	89	362110	4835779	50.64	131794	75519	13	24	0
SF(16)	AKMZ00000000	91	96	5181887	5184598	94	335350	5183799	50.65	152652	60215	12	26	0.04
SB serotype 15(2)	AKNA00000000	273	313	4951360	4976410	300	230466	4971382	51.01	59253	29719	23	53	0.12
SB(2)	AKNB00000000	101	106	4973044	4975885	105	456690	4975569	51.06	134419	66716	12	25	0.02
SS(2)	AKNC00000000	61	72	4993125	4997922	63	387028	4994627	51.06	150989	103508	11	21	0.02
SS(3)	AKND00000000	85	91	4707553	4710353	86	474819	4708401	51.06	112537	64816	13	28	0.04
SS(4)	AKNE00000000	105	111	4810367	4813170	106	422382	4810919	51.22	92617	42498	15	34	0.02
SD serotype 3(2)	AKNG00000000	133	222	4761985	4805235	170	248322	4787441	50.7	85696	51561	17	34	0
SF(17)	AMJP00000000	295	582	4931706	5069695	403	160774	5007668	50.74	38971	19968	40	85	0
SD serotype 2(4)	AMJQ00000000	150	234	4804497	4843790	178	262373	4825076	51.14	82405	38988	20	41	0
SS(5)	AMJR00000000	119	274	4721112	4790151	168	463903	4755481	51.08	131483	73874	12	23	0
SD(2)	AMJS00000000	167	274	4762611	4815370	219	233815	4798291	50.72	71731	33977	21	46	0
SF(18)	AMJT00000000	228	479	4501718	4610666	298	206721	4551006	51.31	49222	19701	28	64	0
SB(3)	AMJU00000000	156	247	4748117	4798162	211	233923	4786181	50.74	74704	37012	19	42	0
SF(19)	AMJV00000000	254	402	4588304	4673236	348	233020	4653652	50.89	45801	21081	30	67	0
SF(20)	AMJW00000000	130	249	4648986	4711626	190	605321	4693180	50.96	132661	61089	11	24	0
SB serotype 2(3)	AMJX00000000	182	288	4523798	4583415	240	195976	4566539	50.87	70525	40446	22	43	0
SF(21)	AMJY00000000	124	165	4845053	4864228	136	348784	4854313	50.99	141339	60048	11	23	0
SB serotype 2(2)	AMJZ00000000	96	124	4818603	4835559	112	537510	4831004	51	152347	76759	9	20	0
SD serotype 9(2)	AMKA00000000	139	185	4792576	4817878	163	340658	4810461	50.92	120788	58165	14	28	0
SB(4)	AMKB00000000	231	335	4779058	4832830	281	233043	4815804	51.05	55416	25372	23	54	0
SB serotype 2(5)	AMKC00000000	109	138	4783091	4800746	126	719446	4796116	51.05	131592	54373	11	24	0
SB(5)	AMKD00000000	130	174	4794350	4821210	155	351554	4813589	50.97	135089	61479	12	25	0
SB serotype 2(4)	AMKE00000000	141	341	4457012	4552076	208	293484	4504892	50.91	105859	42340	13	30	0
SF(22)	AMKF00000000	118	166	4764134	4788006	136	350778	4777933	50.93	160619	98288	12	21	0
SB(6)	AMKG00000000	52	95	4869176	4893156	73	832715	4885020	51.02	448942	203957	4	9	0
SS(6)	AMKH00000000	38	57	4874473	4885496	48	1160227	4881939	51.01	527526	322282	3	6	0
SS(7)	AMKI00000000	64	110	4899685	4924296	85	699759	4915202	51.03	291198	134998	5	11	0
SS(8)	AMKJ00000000	73	92	4850531	4862336	85	419643	4859846	51.03	156269	107875	9	18	0
SS(9)	AMKK00000000	53	86	4863915	4883415	74	680639	4879697	50.99	290317	199693	6	11	0
SS(10)	AMKL00000000	345	491	4608875	4689099	422	216225	4665558	50.69	34204	16060	35	85	0
SF(23)	AMWM00000000	385	869	4435426	4669004	578	149539	4574811	50.57	27213	11811	45	110	0
SF(24)	ANAN00000000
